# Supplementary material for: Relationship between anxiety and internet searches before percutaneous ultrasound-guided diagnostic procedures: A prospective cohort study
Source: PLoS One. 2022 Oct 4;17(10):e0275200. doi: 10.1371/journal.pone.0275200 (PMC9531823; doi:10.1371/journal.pone.0275200)
Supplement: S1 Raw data — (XLS) [file pone.0275200.s002.xls]

## Sheet: Form Responses 1
Patient number	Sex	STAI (State)	STAI (Trace)	STAI (State)	STAI (Trace)	Edu	Origin	Care	Proced	Bx_ant	Tto_ant	Health	Medic	Phrase	Written	Proactive	Internet	Procedure	Pq_internet	Pap_atictiv	Comp_med	Inf_general	Bom_med	Auto_diag	Sit_equal	Tto_dif	None_ant	Comments_1	Comments_on_consultation	Case_not_problematic	Case_no_paper_pct	Case_not_generalist	Case_not_confrontation	Case_great	None_ant2	Internet_quality	Reliable_internet	Find_info_internet	Case_procedure	Result_qnt_time	Who_result	Because_not_internet	Need_procedure	Search_internet_before	Pain	Expectation	Age	Comments_2	US_PAAF
1	2	41-60	41-60	41	43	1	1	1	1	1	0	0	1	3	0	1	0	0	0																	2	3	4		2	2	1	1	3	0	1	65
2	2	41-60	20-40	52	36	1	1	1	1	0	0	0	1			0	0	0	0																	1	1	3		2	4	1	1	1	3	1	45
3	1	41-60	20-40	49	39	5	2	1	1	1	1	0	1	1	1	1	0	0	0																	3	3	4		2	3	1	1	3	0	2	47
4	1	41-60	41-60	46	52	4	2	1	1	0	0	0	2	1	1	1	0	0	0																	3	4	4		2	3	3	1	3	0	1	60		2
5	2	20-40	20-40	30	28	6	2	1	1	0	1	0	1	1	0	1	1	0	0																	1	2	3	2	2	4		1	2	1	1	59		3
6	1	41-60	41-60	44	41	5	2	1	1	1	0	0	1	1	0	1	0	0	0																					2	3	1	1	2	0	2	34
7	1	20-40	20-40	33	37	6	2	1	1	1	0	0	1	1	0	1	1	1	1	1		1		1		1			0	1		1				1	2	2	3	2	3		1	2	1	1	50
9	1	41-60	41-60	52	54	1	2	1	1	1	1	0	1	1	0	1	0	1	1	1									0				1	1		2	3	2	2	2	3		1	2	6	2	62		2
9	1	20-40	41-60	37	43	1	1	1	1	1	1	0	1	1	0	0	0	0	0											1										3	1	1	1	2			68
8	1	41-60	41-60	50	43	6	2	1	1	1	0	0	2	3	0	1	0	0	1	1									0	1						3	3	3		2	3	1	2	2			37
9	1	20-40	20-40	36	36	4	2	0	1	0	0	0	3	2	0	1	0	0	0																	2	3	4		2	3	4					47
10	1	20-40	20-40	38	35	5	2	1	1	0	0	0	1	1	0	1	0	0	1								1		0											2	3	1	1	2			74
11	2	20-40	41-60	22	47	6	2	1	1	1	1	0	1	1	0		1	0	0																	1	2	2		1	3	1	1	2	5	2	27		1
12	1	20-40	20-40	38	38	6	2	1	1	1	1	0	1	1	0	1	1	1	1			1							0				1	1		1	2	3	2	2	3		1	2	2	1	35		1
13	1	41-60	41-60	45	42	1	1	1	1	0	0	1	1	2	1	1	0	0	1								1		0									1		2	1	1	1	2	5	2	61
17	1	41-60	41-60	46	48	6	2	1	1	0	0	0	1	3	0	1	0	0	0																	2	3	3		2	3	1	1	3	1	1	42		1
17	1	41-60	41-60	45	44	6	2	1	1	0	1	0	2	2	0	1	1	0	0																					2	3	1	1	2	1	2	68		1
14	1	41-60	20-40	42	25	5	2	1	1	0	0	0	2	4	1	1	0	0	0																	2	2	2		2	1	1	1	1	0	1	31
15	1	20-40	20-40	40	32	6	2	1	1	0	0	0	2	1	0	1	1	1	1	1		1					1		0							2	2	2		2	3		1	2	0	1	55
16	1	20-40	41-60	39	45	6	2	1	1	1	0	0	1	3	0	1	0	1	1									Para escolher o melhor Serviço para fazer o procedimento	0			1				2	3	3	3	2	3	4	1	2	1	1	31		2
17	1	41-60	20-40	48	39	6	2	1	1	0	0	0	1	1	0	0	0	0	0																	3	3	3		2	3	4	1	3	0	1	42		1
18	1	41-60	41-60	48	49	4	1	1	1	1	1	0	1	3	0	0	1	0	1			1							0			1				2	3	3	3	2	3		1	2	0	2	66		1
19	1	41-60	41-60	43	44	5	1	0	1	0	0	0	1	2	0	1	0	0	0																					2	3	3	1	3	0	1	26		1
25	1	41-60	20-40	48	36	6	2	1	1	0	1	0	1	1	0	0	0	0	0																	2	4	3		2	3	3	1	3	5	2	59		1
25	1	20-40	41-60	35	43	6	2	1	1	0	0	0	1	2	0	1	1	1	1	1									0			1				2	3	1	3	2	3		1	2	5	1	52		1
20	2	20-40	20-40	38	32	1	1	1	1	1	1	0	1	3	1	1	0	0	0																	3	3	3		3	3	3	1	2	0	1	56
21	1	41-60	41-60	53	47	5	1	1	1	1	0	0		2	0	1	0	0	0																	3	3	3		2	4	3	1	3	3	2	52		3
22	1	41-60	20-40	48	32	6	2	1	1	1	0	0	1	1	0	1	1	1	1	1	1		1	1					1							2	2	1	3	2	3		1	2	5	1	32		1
23	1	41-60	41-60	49	55	4	2	1	1	0	0	0	3	1	0	0	0	0	0																	2	2	2	3	2	3	1	2	2	1	1	18		1
24	1	41-60	20-40	45	27	6	2	1	1	1	0	0	1	1	0	1	0	0	0																	2	3	3		2	3	1	1	3	5	1	24		1
25	1	41-60	41-60	44	46	6	2	1	1	1	1	0	1	3	0	1	0	0	0																	2	2	3		2	3	1	1	3	2	2	34
33	2	20-40	20-40	32	28	2	2	1	1	1	1	0	1	2	0	1	1	1	1			1					1		0							1	2	2	3	2	1		1	2	0	2	63		1
33	1	41-60	20-40	46	32	4	2	1	1	0	1	0	2	2	0	1	0	0	0																					2			1	2	0	1	78
26	1	41-60	41-60	51	45	6	2	1	1	1	0	0	1	2	1	1	1	1	1					1					0				1	1		1	2	3	1	2	3		1	2	5	2	52		1
27	1	41-60	20-40	45	39	2	2	1	1	1	0	0	1	1	1	1	1	0	1			1							0		1					2	2	3	1				2	2	5	1	70		1
28	1	20-40	41-60	32	41	4	1	0	1	0	0	0	1	2	0	1	0	0	0																	3	2	3		2		2	1		0	1	52
29	1	41-60	20-40	35	28	6	2	1	1	1	1	0	1	1	0	1	0	0	0																	2	2	1		2	3	1	1	2	1	3	58
30	1	20-40	20-40	24	27	6	1	1	1	1	0	0	1	1	0	1	1	1	1			1										1				2	2	2	3	2	3		1	2	5	2	60		1
31	2	41-60	41-60	52	45	6	1	1	1	0	0	0	1	2	0	1	0	0	0																					2	3	1	1	2	0	1	68
41	1	20-40	20-40	26	32	6	2	1	1	1	0	0	1	1	0	1	1	1	1			1							0			1				1	2	2	3	2	3		1	1	1	2	48		2
41	1	41-60	41-60	44	43	6	2	1	1	1	1	0	1	3	0	1	1	0	0																	2	3	3	3	2	3	2	1	2	1	1	37		1
32	2	41-60	20-40	42	35	6	1	0	1	0	0	0	3	2	0	0	1	0	1	1							1		0							2	3	3		2	4		2	2	4	1	56
33	2	41-60	20-40	41	35	5	2	1	1	0	0	0	1	3	0	1	0	0	0																					2		1					56
34	2	41-60	41-60	56	45	6	2	1	1	1	1	0	2	1	0	1	0	0	0																					2		1	1	3			70
35	1	61-80	41-60	61	50	6	2	1	1	0	0	0	1	1	0	1	1	1	1	1				1					0	1		1	1	1		2	3	2	3	2	3		1	2	0	1	24
36	1	20-40	20-40	36	32	6	2	1	1	1	0	0	1	1	0	1	1	0	0																	2	2	2		2	3	2	1	2	3	2	48		1
37	1	20-40	20-40	31	38	4	2	1	1	1	0	0	1	3	0	1	1	1	1	1									0				1	1		2	2	2	2		4		1	2	0	1	42		1
49	2	20-40	20-40	27	26	6	2	1	1	0	0	0	1	2	0	1	0	0	0																					2	3	1	1	2	0	1	52		2
49	1	41-60	20-40	41	37	6	2	0	1	0	1	0	2	1	0	1	0	0	0																	3	3	2		2	3	1	1	3	0	1	41		1
38	2	20-40	20-40	35	33	6	2	1	1	1	0	0	1	1	1	1	1	1	1	1									0			1				1	2	2	2	2	1		1	1	0	1	65
39	2	20-40	20-40	21	36	6	2	1	1	1	0	0	1	2	0	1	0	0	0								1		0											2	1	1	1	2			66
40	1	20-40	20-40	38	39	6	2	0	1	1	1	0	1	2	0	1	0	0	0										0				1	1		2	3	3		2	1	1	1	2	2	1	45		2
41	1	20-40	41-60	32	41	6	2	1	1	0	0	0	1	3	0	1	1	1	1					1					0				1			1	2		1	2	3		1	2			41
42	2	41-60	41-60	51	46	1	1	0	1	0	0	0	1	2	0	1	1	1	1			1							0				1			2			2	2	2		1	2			62
43	1	41-60	41-60	45	44	6	2	1	1	1	1	0	2		0	1	1	0	1			1							0			1				3	4	3	3	2	3		1	2	1	1	54		2
57	1	41-60	41-60	41	46	6	2	1	1	1	1	0	1	3	0	1	0	0	0																	2	3	2		2	2		1	2	5	1	46		1
57	1	41-60	41-60	46	48	5	1	1	1	1	1	1	1	2	0	1	1	1	1	1					1				0		1		1	1		2	3	1	3	2	3		1	2			51
44	2	20-40	20-40	36	38	6	1	1	1	0	1	0	1	1	1	1	0	0	0																	2	2	3		2	1	1	1	2			77
45	1	41-60	41-60	56	53	4	2	1	1	0	1	0	2	1	1	1	1	1	1	1		1			1				0			1													5	1	35		1
46	1	20-40	20-40	28	27	6	2	1	1	0	1	0	1	1	0	1	1	0	0																	3	3	4	3	2	3	1	1	2			53
47	1	41-60	41-60	53	50	4	2	1	1	1	1	0	2	2	0	1	0	0	0																					2	3	4	1	3			65
48	2		41-60		43	1	1	1	1	0	0	1	1	2	1	1	0	0	0										0							2	3	3		2	2	1	1	1			72
49	2	20-40	41-60	40	46	1	1	1	1	1	0	1	1	2	0	1	0	0	0																	3	3	4		2	4	1	1	2			45
65	2	20-40	20-40	30	24	6	2	1	1	0	0	0	1	1	0	1	1	1	1	1		1							1							1	2	2	2	2	3		1	2			63
65	2	41-60	20-40	56	36	6	2	1	1	0	0	0	1	1	0	1	1	1	1			1							0			1				2	3	2	3	2	3		1	2			39
50	1	20-40	20-40	31	36	6	2	1	1	0	0	0	1	1	1	1	0	1	1			1							0			1				2	3	3	3	2	3		1	2			35
51	1	41-60	20-40	44	24	4	2	1	1	0	0	0	1	1	0	1	1	1	1			1					1		0							1	2	3	3	2	2		1	2			52
52	1	41-60	41-60	44	50	6	2	1	1	0	0	0	2	3	1	1	1	1	1			1							0			1				1	2	2	2	2	3		1	2			33
53	1	41-60	20-40	53	34	6	2	1	1	1	0	0	1	1	1	0	1	1	1			1							0			1				1	2	2	3	2	3						41
54	1	41-60	41-60	51	42	6	2	1	1	1	0	0	1	1	1	1	1	1	1	1									0			1				1	2	2	3	2	3		2	2			33
55	1	41-60	41-60	50	46	6	2	1	1	0	0	0	2	2	0	1	0	0	0																	1	2	2		2	3	4	1	2			55
73	1	20-40	41-60	31	47	6	2	0	1	0	0	0	2	1, 2	0	0	0	0	0																	1	3	3		1	3	2	1	2			44
73	1	20-40	41-60	21	32	4	1	1	1	1	1	0	1	2	1	0	0	1	1	1									0											2	1		1	2			74
56	2	20-40	20-40	36	28	4	2	1	1	0	0	0	1	1	0	0	0	0	0																	2	3	3		2	3	1	1	2			54
57	1	41-60	61-80	59	61	6	2	1	1	1	0	0	1	3	1	0	1	1	1						1				0			1				2	2	3	1	2	3		1	2			40
58	2	20-40	20-40	40	28	4	2	1	1	0	0	0	2	1	1	1	1	0	1			1							0				1	1		2	3	3	3	2	3		1	2			55
59	1	41-60	41-60	50	57	6	2	1	1	0	1	0	1	1	0	1	0	0	0																					2	3	1	1	2			60
60	1	41-60	41-60	50	46	6	2	1	1	1	1	0	2	3	0	0	1	1	1	1									0			1				2	2	3	3	2	3		2	2			60
61	1	41-60	20-40	42	28	6	2	1	1	0	0	0	1	3	0	1	1	1	1			1							0				1	1		2	2	3	3	2	3		1	2			52
81	1	20-40	20-40	39	37	4	1	1	1	1	0	0	1	3	0	0	0	0	0																			2		2	4	1	1	2			61
81	2	41-60	41-60	53	48	5	2	1	1	1	1	0	1	2			0	0	0																					2	1	3	1	3			70
62	1	41-60	61-80	55	71	1	1	1	1	0	1	1	3	1, 2		0	0	0	0										0								2	2		2	2	4	1	3			82
63	1	41-60	20-40	47	40	6	2	1	1	0	0	0	3	1	1	1	1	0	0								1		0							2	3	2	3	2	3		1	2			39
64	2	20-40	20-40	35	30	6	2	0	1	0	0	0	1	1	0	0	0	0	0																					2	3	1	1	3			52
65	1	41-60	20-40	41	30	5	2	1	1	1	0	0	1	1	0	1	1	1	1	1									0			1				2	4	3	3	2	3		1	2			36
66	1	41-60	20-40	41	39	6	2	1	1	0	0	0	1	2	0	1	1	1	1	1									1							2	3	3	3	2	3		1	2			38
67	1	61-80	20-40	69	40	4	2	0	1	0	0	0	1	1	0	1	1	0	0																	3	4	4	3	2	3	1	1	2			53
89	1	41-60	61-80	52	61	6	2	1	1	0	0	1	2	1	0	0	1	1	0										0	1						2	3	3	3	2	1		1	2			23
89	1	41-60	20-40	41	29	6	2	1	1	0	0	0	1	3	0	1	0	0	0																	2	2	2		2	3	1	1	2			42
68	2	20-40	41-60	31	44	6	2	1	1	0	0	0	1	2	0	1	1	1	1	1							1		0							1	2	3	3	2	3		2	1			59
69	1	20-40	41-60	32	42	6	1	1	1	1	1	0	1		0	1	0	0	0										0							2	3	2		2	3	1	1	3			57
70	1	61-80	41-60	61	43	4	1		1	0	0	0	2	3	1	1	0	0	0																	3	3	3		2	3	3	1	2			77
71	1	20-40	41-60	40	41	6	2	1	1	1	0	0	1	1, 2	0	1	1	0	0																	2	3	3	3	2	3		1	2			50
72	1	20-40	41-60	39	42	4	2		1	0	1	0	3	2	0	1	1	1	1			1							0			1				1	3	3	3	2	3		1	2			60
73	1	20-40	20-40	36	29	6	2	1	1	0	0	0	1	1	0	1	1	1	1	1		1							1			1				2	3	3	3	2	3		1	2			37
97	2	20-40	20-40	23	28	4	2	1	1	1	1	0	1	1	0	1	1	0	0																	2	3	3	3	2	3		1	2			46
97	1	61-80	20-40	73	28	6	2	1	1	1	1	0	1	1, 2	0	1	0	0	0																	2	3	4		2	3	1	1	2			54
74	1	41-60	20-40	45	33	4	2	1	1	0	0	0	1	1	0	1	1	1	1	1		1					1		0							2	2	2	2	1	3				5	1	37		1
75	2	41-60	41-60	43	41		2	1	1	1	1	0	1	1	0	1	0	0	0																	2	3	2		2	3		1	3			83
76	1	41-60	41-60	44	46	1	1	1	1	1	0	0	1	2	0	1	1	1	1	1									0			1				1	3	2	2	2	1		1	3			37
77	1	41-60	20-40	43	32	6	2	1	1	0	0	0	1	2	0	1	0	0	0																					2	3	1	1	3			36
78	2	20-40	41-60	36	44	6	2	0	1	0	0	0	1	1	1	1	0	0	0																	2	3	3		2	1	1	1	3			36
79	1	20-40	41-60	40	44	4	2	1	1	1	1	0	1	2	1	1	0	0	0																					2	2	1	1	2			45
105	2	41-60	20-40	35	28	5	2	1	1	1	0	0	1	1	1	1	0	0	0																	2	2	2		2	3	1	1	2			54
105	1	41-60	41-60	48	54	1	1	1	1	1	1	0	1	1	1	1	1	1	1	1									0				1	1		1	2	2	3	2	3		1	2			77
80	1	41-60	41-60	58	57	6	2	1	1	1	0	0	2	2	0	1	0	0	1								1		0											2	4	1	1	3			70
81	1	41-60	20-40	45	36	4	2	1	1	1	0	0	1	1	0	1	1	1	1	1									0				1	1		2	2	2	3	2	3		1	2			51
82	1	41-60	20-40	42	34	6	2	1	1	1	0	0	2	1, 2	1	1	1	0	0																	2	3	3	3	2	3	4	1	2			36
83	1	20-40	20-40	33	37	3	2	1	1	0	0	0	1	1	0	0	0	0	0																					2	3	1	1	3			60
84	1	20-40	20-40	38	36	6	2	1	1	1	1	0	1	1	0	0	0	0	0																								1	3			57
85	1	41-60	41-60	57	46	5	2	1	1	1	0	0	1	1	0	1	0	0	0																					2	3	1	1	3			40
113	2	61-80	41-60	70	41	1	1	1	1	0	0	1	1	1	0		1	1	0																	1	2	2	1	2	1		1	1			72
113	1	20-40	20-40	34	31	6	2	1	1	0	0	0	2	2	0	1	1	0	1	1							1	Sou profissional de saúde e prefiro ter informações completas sobre minha saúde	0							1	1	1	2	2	1		1	2			35
86	1	41-60	20-40	53	38	6	2	1	1	0	0	0	2	2	0	1	1	1	1			1							1							1	2	2	2	1	3		1	1			48
87	1	41-60	41-60	45	43	4	2	1	1	1	0	0	2	1	0	1	0	0	0										0							1	2	4		2	3		1	3			57
88	1	20-40	20-40	31	27	6	2	1	1	1	1	0	1	1	1	1	1	0	0																	1	2	2		2	3	1	1	2			38
89	1	61-80	41-60	61	46	6	2	1	1	0	0	0	1	1	0	1	0	0	1								1		0											2	3	1	1	2			75
90	1	41-60	20-40	43	34	6	2	0	1	1	0	0	1	1	1	1	0	0	0																			3		2	2		1	2			42
91	1	41-60	20-40	46	32	1	1	1	1	0	0	0	2	1	1	0	0	0	0										0		1									2	3		1				58
121	1	20-40	20-40	34	36	6	2	1	1	1	0	0	1	2	0	1	1	1	1			1		1	1				0			1				2	2	3	3	2	3		1	2			56
121	1	41-60	41-60	45	55	5	2	1	1	1	0	0	1	1	0	1	1	1	1	1		1		1				Tudo o que pesquiso na internet tem como resultado cancer	0			1				2	3	3	3	2	3		1	2			21
92	1	41-60	20-40	44	37	6	2	1	1	0	0	0	2	3	0	1	0	0	0																	2	3	3		2	3	1	1	3			41
93	1	20-40	20-40	36	29	1	1	1	1	1	0	0	1	1	1	1	0	0	0																					2	4	1	1	2			73
94	1	41-60	20-40	49	39	2	1	1	1	1	0	0		3	0	0	0	0	0										0							1	3	3		2	3	1	1	3			14
95	1	20-40	20-40	31	35	6	2	1	1	1	0	0	1	3	0	1	1	1	1			1							0			1				2	2	2	3	2	2		2	2			60
96	1	41-60	20-40	57	39	6	2	1	1	0	0	0	3	2	0	1	1	1	1			1			1				0			1				2	3	4	3	2	3		1	2			27
97	1	41-60	41-60	47	43	3	2	1	1	0	0	0	2	2	1	1	0	0	0																					1	2	1	2	2			46
129	1	20-40	20-40	40	39	6	2	1	1	0	0	0	2	2	0	0	0	0	0										0											2	1	1	1	2			58
129	1	20-40	20-40	37	34	4	2	1	1	1	1		1	3	0	1	0	0	0																					2	4	1	1	2			39
98	2	41-60	41-60	48	44	1		1	1	0	0	0	3	3	0	1	0	0	0										0							2	2	2		2	3	1	2	3			74
99	1	41-60	20-40	48	37	6	2	1	1	0	1	0	1	3	0	1	0	0	0																	2	3	3			2	1	1	2			40
100	1	20-40	41-60	32	45	6	1	1	1	1	0	0	1	1	0	1		1	1			1							0			1				2	3	3	2	1			1	1			63
101	1	20-40	20-40	38	31	5	2	0	1	0	0	0	1	1	0	1		0	0																	1	3	4		2	3		1	3	0	1	55
102	2	20-40	41-60	26	44	1	1	1	1	0	1	0	1	2	1	1	0	0	0										0											1	4	1	1	3			71
103	1	20-40	20-40	34	34	3		1	1	0	0	0	1	1	0	1	1	1	1									Curiosidade	0			1				3	4	3	3	2	3		1	3			54
137	2	41-60	41-60	42	46	5	2	1	1	0	1	0	2	1, 2	0	0	1	1	1			1					1		0							2	3	3	3	2	3		1	3			33
137	1	41-60	20-40	50	36	6	2	1	1	1	1	1	2	2	0	0	1	1	1									Curiosidade	0				1	1		2	3	3	4	2	2		1	3			55
104	2	20-40	20-40	28	27	1	2	1	1	0	0	0	1	2	0	1	0	0	0																			3		2	3	1	1	2			13
105	1	41-60	20-40	44	31	6	2	1	1	0	0	0	3	3	0	1	1	1	1	1									0			1				2	3	2	2	2	3		1	1			41
106	1	20-40	20-40	37	39	6	2	1	1	0	0	0	1	1	1	1	0	1	1	1									0			1				2	3	3	3	2	1		1	2			58
107	1	61-80	41-60	71	47	6	2	1	1	1	1	0	2	1	0	1	1	1	1			1	1	1			1		0							1	2	2	3	2	3		1	2			53
108	2	41-60	20-40	50	25	6	2	1	1	0	0	0	1	2	0	1	0	0	0																		3	3		2	3	1	1	3			64
109	1	20-40	20-40	36	32	4	2	1	1	1	0	0	1	3	1	1	0	0	0										0											2	2	1	1	3	4	1	63		1
145	1	20-40	41-60	26	44	3	1	1	1	0	0	0	1	2	0	1	1	1	1									Esclarecer dúvidas	0				1	1		1	2	2	2	2	3		1	2	0	1	48
145	2	20-40	20-40	34	40	6	2	1	1	0	0	0	1	3	0	1	0	0	0										0				1			2	3	2		2	3	1	1	3
110	1	41-60	20-40	54	32	6	2	1	1	0	0	0	2	3	0	1	1	1	1	1		1					1		0							2	3	3		2	3		1	2	1	1	55
111	1	41-60	20-40	51	31	6	2	1	1	0	0	0	3	2	1	1	0	0	0																					2	3	1	1	3			58
112	1	20-40	20-40	23	30	6	2	1	1	0	0	0	2	1	1	1	1	1	1			1							0			1				1	2	2	5	2	3		2	3	1	1	36		1
113	1	41-60	41-60	59	42	6	2	1	1	1	0	0	2	2	0	1	1	1	1	1		1	1	1					0				1			2	2	2	3	2	3		2	1	1	2	48
114	1	41-60	20-40	41	36	6	1	1	1	0	1	0	1	1	0	1	0	0	0																					2	2	1	1				60
115	1	61-80	41-60	64	44	5	2	1	1	0	0	0	1	1, 2	1	1	1	0	0																					2	4	2	1	2	5	2
153	1	41-60	41-60	55	59	1	1	1	1	1	0	0	1	1	0	1	0	1	1	1									0			1				2	2	4	3	2	2		1	3			53
153	2	41-60	20-40	41	29	6	2	1	1	1	0	0	1	1	0	0	0	0	0																					2	3	1	1	3			57
116	2	41-60	20-40	45	40	6	2	1	1	1	0	0	2	1	0	1	1	1	1	1									0				1	1		2	2	2	3	2	3		1	2			67
117	2	20-40	20-40	24	40	4	1	1	1	1	1	1	1	3	1	1	0	0	0																	2	3	3		2	1	3	1	2			64
118	1	41-60	20-40	47	40	1	1	0	1	0	0	0	1	2	0	0	0	0	0																					2	4	1	1	3			70
119	1	20-40	20-40	40	31	6	2	1	1	0	0	0		1	0	1	1	0	0																	2	2	2		2	3	1	1	2			62
120	2	20-40	20-40	29	34	6	2	1	1	0	0	0	1	3	0	1	0	0	0																		3	4		2	3	1	1	3			39
121	2	41-60	41-60	52	49	6	2	1	1	0	0	0	2	2	0	1	1	1	1	1									0			1				2	3	3	3	2	4		1	2			54
161	2	20-40	41-60	33	41	4	2	1	1	0	0	0	1	1	0	1	0	0	0																	2	2	2		2	2	1	1	2			79
161	1	20-40	20-40	28	28	6	2	1	1	1	1	0	1	1	0	1	1	0	0																	2	2	2	2	2	2	1	1	2	1	1	62		1
122	1	41-60	20-40	49	33	4	2	1	1	1	1	0	1	1	1	1	1	0	0																	2	2	2	3	2	4		1	2	1	1	80		1
123	1	41-60	20-40	49	36	6	2	1	1	1	1	1	1	2	1	1	0	0	0																					2	2	1	1	2			50
124	1	41-60	20-40	56	39	6	2	1	1	0	0	0	2	1	0	1	0	0	0																	1	2	2		3	2	1	1	3			58
125	1	41-60	20-40	43	24	6	2	1	1	0	0	0	3	1	0	0	1	0	0																	3	3	4	3	2	3	2	1	3			57
126	1	41-60	20-40	48	37	2	1	1	1	1	1	0	3	3	1	1	1	1	1	1	1	1							0			1				2	3	2		2	4		2	2	0	1	83		1
127	1	20-40	41-60	40	44	4	2	1	1	1	0	0	1	1	0	0	1	0	1								1		0																0	1	33
169	1	41-60	20-40	42	36	5	2	1	1	0	0	0	1	2	0	1	1	0	0																					2	3		1		1	2	45
169	1	20-40	20-40	32	35	6	2	1	1	0	0	0	1	1		1	1	1	1			1							0			1				1	2	2	3	2			1	2			42
128	1	41-60	41-60	48	49	6	2	1	1	0	0	0	1	1	0	1	0	0	0																	1	3	4		2	3	2	1	2			36
129	1	41-60	41-60	43	49	4	2	1	1	0	0	0	1	3	0	1	0	0	0																					1		1	1	2			47
130	1	41-60	41-60	48	44	6	2	1	1	1	1	0	1	1	1	1	1	1	1			1							0			1				1	3	2	2	2	3		1	2			49
131	1	41-60	20-40	46	34	6	2	1	1	0	0	0	2	1	0	1	0	1	1			1							0			1				2	3	3	3	2	3	2	1	2			48
132	1	41-60	20-40	51	35	3	2	1	1	0	1	0	1	1	0	0	1	1	1			1							0				1	1		1	2	2	2	2	3		1	2	5	1	61		1
133	1	20-40	20-40	37	34	4		1	1	0	0	0	1	3	0	1	0	0	0										0							2	4	1		2	1	4	1	3			45		1
177	1	41-60	41-60	51	55	6	2	1	1	1	0	0	2	2	0	1	0	0	0																	2	3	3		1	3	2	1	2	1	1	42
177	1	20-40	20-40	35	36	6	2	1	1	0	1	0	1	1	0	1	1	0	0																	2	2	4	3	1	3	2	1	2			57
134	1	20-40	41-60	30	41	4	2		1	0	0	0	1	2	1	1	0	0	0										0				1	1		1	2	3		2	3		1	3			46
135	1	41-60	20-40	45	39	6	2	1	1	1	0	0	2	1, 2	1	1	1	0	1	1									0				1	1		2	2	2		2			1	2			58
136	1	20-40	20-40	38	20	6	2	1	1	0	0	0	1	3	0	1	1	1	1			1					1		0							2	3	3	3	2	3		1	2			43
137	1	61-80	61-80	62	62	3	1	1	1	0	0	1	1	1	0	0	0	0	0																	3	3	3		2	3	3	1	3			74
138	2	41-60	20-40	44	39	6	2	1	1	0	0	0	1	1	0	1	0	1	1			1							0				1	1				2		2	3		1	2	3	1	52		1
139	1	41-60	41-60	41	46	6	2	1	1	1	1	0	1	2	0	0	1	1	1			1					1		0							2	3	2	3	2	3		1	1			37
185	1	41-60	20-40	51	40	6	2	1	1	1	1	0	1	1	0	1	1	1	1			1							0			1				2	3	3	3	2	3		1	2			53
185	1	41-60	41-60	55	44	6	2	1	1	1	0	0	3	3	0	1	1	1	1	1									0			1				3	4	4	3	2	3		1	1			34
140	1	41-60	20-40	45	34	6	2	1	1	1	0	0	1	1	0	1	0	0	0																	2	3	3		2	3	1	1	3			52
141	2	41-60	20-40	42	38	6	1	0	1	1	0	0	3	2	0	1	1	0	0																												58
142	1	20-40	41-60	38	41	6	1	1	1	1	1	0	1	1	1	1	0	0	0									GOSTARIA QUE HOUVESSE UM SITE DO AC CAMARGO	0									2		2	3	1	1	3			69
143	1	20-40	20-40	36	32	4	2	1	1			0	1	1	0	0	0	0	0																					2	3	1	1				63
144	1	20-40	20-40	35	27	6	2	1	1	1	1	0	1	3	0	1	1	0	0																					2	3	1	1	2			53
145	1	41-60	20-40	45	33	6	2	1	1	1	0	0	1	2	1	1	1	0	1			1							0	1						3	3	3	3	2	3		1	3			31
193	2	41-60	20-40	46	29	6	2		1	0	0	0	2	2	0	0	0	0	0																					2	3	1	2	3			61
193	2	20-40	20-40	20	27	6	2	1	1	1	0	0	1	1	1	1	1	0	1	1									0		1		1	1		1	2	4	3	2	3		1	2			57
146	1	61-80	61-80	66	62	6	2	1	1	0	0	1	2	1	0	1	1	1	1	1					1	1		Por Medo	0			1				1	2	2	4	2	4		2	1			24
147	1	41-60	41-60	54	42	6	2	1	1	1	0	0	1	2	0	1	1	1	1			1							0			1				2	3	3	3	2	3		1	2			47
148	1	20-40	20-40	40	37	6	2	1	1	1	1	0	1	3	0	0	1	0	0										0			1				2	3	3	3	2	2		1	2			51
149	1	20-40	41-60	28	42	6	2	1	1	1	1	0	1	1	0	1	1	1	1	1	1	1	1						0			1	1	1		1	2	3	2	2	3		1	2			36
150	1	41-60	61-80	49	67	6	1	1	1	1	1	0	1	1	0	1	1	1	1					1					0				1	1		2	2	2	3	2	3		1	2			24
151	1	41-60	41-60	56	56	6	2	1	1	0		0	1	1	1	1	1	1	1									Curiosidade	0			1				2	4	2	4	2	3		1	2			46
201	1	41-60	20-40	53	39	6	2	1	1	0	0	0	3	2	0	1	0	0	0									Medo	0											2	3	4	1	1			47
201	2	20-40	20-40	40	28	6	2	1	1	0	0	0	1	1	1	1	1	0	0																	1	1	2	1	2	1		1	2			54
152	1	61-80	20-40	61	40	6	2	1	1	0	0	0	1	1	0	1	0	0	0																	2	3	2		2	1	1	1	2			23
153	1	41-60	20-40	52	38	6	2	1	1	1	1	0	1	1	0	1	1	0	0																	2	3	3		2	2		2	2			48
154	2	20-40	20-40	25	29	6	2	1	1	0	0	0	1	3	0	1	0	0	0																	2	3	3		2	3	1	1	3			48
155	1	20-40	20-40	40	31	6	2	1	1	1	1		1	1	1	1	1	1	1	1		1							0				1	1		2	2	3	3	2	3		1	2			45
156	1	20-40	20-40	23	33	4	2	1	1	1	0	0	1	3	0	1	0	0	0																					2	3	3	1	3			57
157	1	20-40	20-40	27	29	6	2	1	1	1	0	0	1	2	0	1	0	0	0										0			1				3	4	3		2	3	1	1	3			53
209	1	61-80	41-60	68	47	6	2	1	1	1	0	0	1	1	0	1	1	1	1	1									0			1	1	1		2	3	3	3	2	3		1	2			54
209	1	20-40	20-40	37	31	6	2	1	1	1	1	0	1	3	0	1	1	1	1									Curiosidade	0				1	1		3	3	4	3	2	4						44
158	1	41-60	20-40	50	39	6	2	1	1	0	0	0	3	1	0	0	1	1	1			1							0			1				2	3	3	4	2			2	2			57
159	1	20-40	20-40	39	34	4	2	1	1	1	0	0	1	1	0	0	0	0	0																	2	3	3		2	3	1	2	2	0	2	66
160	1	61-80	41-60	64	46	4	2	1	1	1	1	0	1	1	0	1	1	0	0																	2	3	3		2	3	1	1	2			42
161	1	20-40	20-40	36	28	6	2	1	1	0	0	0	1	2	1	1	1	1	0																	1	2	1	2	2	4			2	0	1	39	Equipe fantástica
162	1	20-40	20-40	28	33	4	2	1	1	0	0	0	1	1	0	1	0	0	0																					2	3	1	1	2	1	1	50	Equipe prestativa e dócil	1
163	1	41-60	20-40	47	23	5	2	1	1	1	0	0	1	1	0	1	0	0	0																	3	4	4		2	3		1	3	0	2	57	Equipe médica muito atenciosa	1
217	1	41-60	20-40	44	40	6	2	1	1	1	0	0	1	1	0	1	0	1	1	1									0	1						1	3	3		2	3	4	1		0	1	39	Médico muito cuidadoso e atencioso, me senti mais segura e menos tensa
217	1	41-60	41-60	55	41	6	2	1	1	0	1	0	1	1	0	0	1	1	1			1							0			1				2	2	2	3	2	3		2	2	7	3	44
164	1	20-40	20-40	27	34	4	1	1	1	1	0	0	1	1	0	1	1	0	0																	2	2	2		2	4	1	1	2	0	2	43	Anestesia sempre incomoda um pouco
165	2	41-60	20-40	41	22	6	2	1	1	1	0	0	1	2	1	1	0	1	1	1		1							0				1	1		2	2	3	2	2	3	1	1	2	6	1	60		1
166	1	20-40	20-40	36	34	6	2	1	1	0	0	0	1	1	0	1	1	1	1	1		1							0		1					1	3	2	3	2	3		1	2	1	1	44	Ótimo médico	1
167	1	20-40	41-60	38	45	3	1	0	1	0	1	0	1	1	0	0	0	0	0										0				1	1		2	2	3	3	2	1	1	2	2	5	1	52		1
168	1	20-40	20-40	37	32	5	2	1	1	1	0	0	1	1	0	1	0	0	0																					2	3	3	1	3	1	2	49		1
169	1	20-40	41-60	34	58	4	2	1	1	1	0	1	1	1	0	1	1	1	1	1									0							1	2	2	1	2	1		1	3	1	1	37	Ótimo médico, equipe de parabéns	1
225	1	41-60	41-60	53	43	5	2	1	1	0	0	0	1	1	1	0	0	0	0																	2	3	3		2	3	1	1	3	3	1	54	Ótimo médico, explicou tudo
225	2	41-60	20-40	45	28	5	2	1	1	0	0	0	1	1	1	1	0	0	0																	2	3	3		2	3	1	1	3	5	2	31		2
170	1	20-40	20-40	35	32	6	2	1	1	0	0	0	1	3	0	0	0	0	0																	3	4	4		2	4	3	1	2	1	1	41	Atenção, educação e profissionalismo do médico fez a diferença	2
171	1	20-40	20-40	37	29	4	2	1	1	0	1	0	1	2	1	1	1	0	0								1		0							2	2	2		2	3	1	1	2	2	1	44	Médicos muito competentes	1
172	1	41-60	20-40	49	26	6	2	1	1	0	1	0	1	2	1	1	0	0	0																	1	2	3		2	4	4	1	2	1	1	43		2
173	1	41-60	41-60	51	49	6	2	0	1	0	0	0	2	2	0	0	1	1	1								1	Medo da doença e medo da morte	0							2	3	4	3	2	2		1	2	0	1	51
174	2	20-40	20-40	27	27	6	2	1	1	1	0	0	1	1	0	1	0	0	0																	2	2	1		2	3	1	1	1	3	1	58		2
175	1	41-60	20-40	54	34	1	1	1	1	1	0	0	2	3	0	1	0	0	1								1		0							3	3	4		2	3	1	1	3	0	1	21
233	1	20-40	20-40	22	31		1	1	1	0	0	0	1	2	0	1	1	0	1				1													1	1	1	1	2	1		1	1	5	1	69		3
233	1	41-60	41-60	49	42	5	2	1	1	1	0	0	1	1	0	0	0	0	0																	1	2	2		2	3	4	1	3	1	2	61		1
176	1	41-60	20-40	41	31	6	2	1	1	0	0	0	1	1	0	1	0	0	0										0							3	4	3		2	3	1	1	3	0	1	38
177	1	41-60	41-60	54	45	6	2	1	1	0	0	0	1	2	0	1	0	0	1			1					1		0							1	2	3		2	2	1	1	2	0	2	73
178	1	41-60	20-40	47	33	6	2	1	1	0	1	0	1	1	1	1	1	0	0																	2	3	3		2	3	1	1	3	3	2	61
179	1	41-60	20-40	50	36	5	2	1	1	0	0	0	1	1	0	0	1	1	1					1					0			1				2	2	3	3	2	1		1	1	1	1	39		1
180	1	41-60	20-40	54	32	6	2	1	1	0	0	0	1	1	0	0	0	0	0																	2	3	3		2	3	3	1	3	0	1	62		1
181	1	41-60	61-80	60	63	6	2	1	1	0	0	0	3	3	0	1	0	0	0																	2	3	3		2	3	3	1	2	5	3	68		3
241	1	41-60	20-40	44	40	6	2	1	1	1	1	0	1	1	0	0	1	0	0																	1	2	2		2	3	4	1	3	5	2	55
241	1	41-60	20-40	44	38	6	2	1	1	0	1	0	1	1, 2	1	1	1	1	1			1							0							1	2	3	3	2	2		1	2	5	1	57		1
182	1	41-60	20-40	42	28	6	1	0	1	0	0	1	1	1	0	1	1	0	0																	1	2	2		2	4	1	1	2	0	1	51
183	1	41-60	41-60	43	44	6	2	1	1	0	0	0	1	2	1	1	1	1	1	1		1							0				1	1		2	3	2	2	2	3		1	2	0	2	43	Médicos foram atenciosos e me acalmaram
184	1	41-60	41-60	52	58	6	1	1	1	0	0	0	1	1	1	1	0	0	0																	3	4	4		2	3	1	1	3	0	1	41	Médico excelente
185	1	41-60	20-40	48	35	6	1	1	1	0	1	0	1	2	0	1	0	0	0																	2	2	3		2	3	1	1	2	5	1	63	Ótimo atendimento, indicarei o hospital a outras pessoas	2
186	1	41-60	41-60	45	44	4	2	1	1	1	1	0	1	1	0	1	0	0	1					1					0				1			1	3	3		2	3	4	1	2	1	1	31
187	1	20-40	20-40	38	39	5	2	1	1	1	1	0	1	3	0	1	0	0	0																	1	2	2		1	2		1	1	0	1	41		1
249	1	41-60	41-60	60	58	6	2	1	1	0	0	0	1	1	1	1	1	1	1	1									0				1	1		1	2	3	4	2	3		2	1	0	1	58	Equipe atenciosa e carinhosa
249	1	41-60	20-40	42	34	6	2	1	1	0	1	0	1	1	1	1	1	1	1	1									0			1				2	2	2	2	2	3			2	2	2	35		1
188	1	41-60	20-40	48	38	6	2	1	1	1	0	0	2	1	0	1	0	0	0																	2	3	3		2	3	3	1	3	7	3	43	Mesmo com anestesia, senti dor
189	1	20-40	20-40	37	36	6	2	1	1	0	0	0	1	3	0	1	1	1	1			1							0			1				2	2	3	3	2	3		2	2	0	1	39
190	1	41-60	41-60	60	42	3	2	1	1	0	1	0	2	3	1	1	0	0	0																	1	2	4		2	2		1		5	1	77	Médico me atendeu muito bem
191	1	41-60	20-40	43	33	6	2	1	1	1	0	0	1	1	1	1	1	1	1	1									0				1	1		2	3	3	3	2	3		1	1	0	2	34
192	1	41-60	20-40	54	40	4	2		1	0	0	0	1	1	0	1	1	1	1			1							0			1				2	2	2	3	2	3				9	3	49
193	1	41-60	20-40	50	33	5	2	1	1	1	0	0	1	1	0	1	0	0	0																	2	4	3		2	3	1	1	1	4	3	60
257	1	41-60	41-60	41	42	4	2	1	1	0	0	0	1	1	1	1	0	0	0																	1	2	2		2	3		1	1	5	1	59	Ótimo atendimento	1
257	1	61-80	41-60	63	51	6	2	1	1	1	1	0	2	1	0	1	1	1	1	1	1	1		1		1			0			1				1	2	1	3	2	3		1	2	1	1	42
194	2	20-40	20-40	36	31	6	2	1	1	0	1	0	1	1	1	1	0	0	0																	1	1	1		2	3		1	3	5	1	57	Parabens a equipe médica do hospital	1
195	2	20-40	20-40	38	25	6	2	1	1	0	1	0	1	1	1	1	0	0	0																	2	3	2		2	3	1	1	3	0	1	47	Médicos super atenciosos, ótima equipe
196	1	41-60	41-60	56	48	5	2	1	1	0	0	0	1	1	0	1	1	0	0																	3	3	3	5	2	3		1	3	1	1	18		1
197	1	41-60	20-40	50	40	5	1	1	1	0	1	0	1	3	0	0	0	0	0																	2	3	4		2	3	1	1	3	0	1	51	Equipe excelente	1
198	2	41-60	41-60	44	52	5	1	0	1	0	0	0	2	1	1	0	1	0	0																	1	2	3	2	2	3		1	1	0	1	30
199	2	20-40	41-60	40	42	3	1	1	1	0	0	0	2	2	0		0	0	0																	2	4	1		2	3	1	1	3	0	1	66
265	1	20-40	20-40	40	39	6	2	1	1	0	0	0	2	2	0	1	0	0	1									Falou com o filho médico	0							3	4	4		2	3	3	2	3	5	2	50		1
265	2	20-40	41-60	25	44	5	1	1	1	0	0	0	1	2	0	1	1	1	1	1		1							0			1				1	2	2	1	2	3		1	2	2	1	64
200	2	20-40	20-40	30	26	5	2	1	1	0	1	0	1	1	0	1	1	0	1			1							0			1				2	3	1		2	3	2	1	3	6	1	67		1
201	2	20-40	20-40	28	34	6	1	1	1	0	0	0	1	3		1	1	1	1	1									0	1				1		2	2	2	2	2	2			1	0	1	47	Ótimo atendimento
202	1	41-60	41-60	58	43	4	2	0	1	1	0	1	1	1	0	0	0	0	0																	2	3	3		2	3	1	1	2	10	1	56		2
203	1	20-40	20-40	33	31	6	2	1	1	1	1	0	1	1	0	1	0	0	0																					2	3		1
204	1	20-40	20-40	33	38	6	2	1	1	0	0	0	1	2	1	1	0	0	0																	2	3	3		1	3	1	1	1	3	1	45		1
205	1	41-60	20-40	51	40	2	2	1	1	0	1	0	1	3	1	1	1	1	1			1								0						2	3	2	2	2	3		1	2	0	1	38	Ótimo hispital	2
273	1	41-60	20-40	45	38	5	2	1	1	1	0	0	2	3	0	0	0		0																	2	3	3		2	3	1	1	2	2	2	48		1
273	1	20-40	41-60	24	44	6	2	1	1	0	1	0	1	1	1	1	1	1	1	1										0				1		2	3	3	3	2	3		1	2	2	2	56	Agradecer à equipe pela atenção	1
206	1	20-40	41-60	36	48	4	2	1	1	0	0	0	1	2	0	1	0	1	0																	2	3	3		2	3	1	1	2	5	2	45		1
207	2	20-40	61-80	31	61	6	2	1	1	1	1	0	1	1	0	1	1	1	1			1								0						1	2	3	3	2	3		1	2	0	2	68	Equipe muito boa
208	2	20-40	41-60	32	46	4	1	1	1	0	0	0	1	1	1	1	1	1	1			1	1		1					0		1		1		2	2	1	2	2	1		1	2	0	1	64	Parabéns para todos que me atenderam
209	1	41-60	41-60	47	57	2	2	1	1	0	0	0	3	3	0	1	0	0	0																	1	2	3		2	1	1	2	2	1	1	60		1
210	1	41-60	41-60	45	45	5	1	1	1	0	1	1	1	1	0	1	1	1	1			1			1					0						2	3	3	3	2	3		1	2	4	1	28		1
211	2	41-60	20-40	47	39	5	1	0	1	1	0	1	2	1	0	1	0	0	1																	2	3	3		2	3	1	2	2	0	2	66
281	1	20-40	41-60	41	45	2	1	1	1	0	1	0	1	2	0	1	0	1	0										0					1		2	3	2		2	4		1	1	0	1	37
281	1	20-40	20-40	48	48	6	2	1	1	0	0	0	1	1	0	0	0	0	0																	2	2	1		2	1	1	2	1	5	1	54	Atendimento excelente	1
Mal preenchido	2																	0	0
Mal preenchido	1																	0	0
IAR	1																		0
RMC	2																		0
Mal Preenchido																			0
[truncated: 7 more columns]

## Sheet: Decodificação
Code
Sex	Sex	Female	1
		Male	2
Edu	Educational Status	Incomplete Elementary School	1
		Complete Elementary School	2
		Incomplete High School	3
		Complete High School	4
		Incomplete Higher Education	5
		Complete Higher Education	6
Origin	Is this procedure being done by?	Public Health	1
		Agreement / Private	2
Care	Do you consider that you have regular medical follow-up?	Yes	1
		No	0
	Will procedure be guided by US or TC?	US	1
		TC	2
Proced	Have you done this procedure today before?	No	0
		Yes	1
Tto_ant	Do you have treatment or follow-up for some kind of cancer?	No	0
		Yes	1
Health	How do you consider yourself health?	Health Good	0
		Poor Health	1
Medic	You consider that the physician requesting this procedure:	provided me with all the necessary information, I have no doubt as to the procedure I will do now.	1
		provided me almost all the necessary information but still have some doubts about the procedure	2
		I have little information about the procedure and I still have many doubts.	3
Phrase	Choose the phrase that best defines what was passed on to you by the doctor, about the purpose of this exam today:	to set a treatment for my problem	1
		to find the cause of my problem	2
		routine examination	3
		patient could not say the purpose of the examination	4
Written	Did your doctor pass on any written information about this procedure?	No	0
		Yes	1
Proactive	Do you consider yourself proactive in seeking information about your health?	No	0
		Yes	1
Internet	Did you search the internet about your illness?	No	0
		Yes	1
Procedure	Have you sought additional information about the procedure on the Internet or requested that any acquaintance/relative search the internet regarding the procedure you will do now?	No	0
		Yes	1
Pq_internet	Why did you search for health information on the Internet? (you can check more than one option)	Blank	0
		One or more alternatives marked	1
Pap_atictiv	To have an active role in my treatment, not to confront my doctor, but to ask informed questions and understand what you will tell me	No	0
		Yes	1
Comp_med	To check my doctor's competency	No	0
		Yes	1
Inf_general	To search for general information	No	0
		Yes	1
Bom_med	To find a good doctor	No	0
		Yes	1
Auto_diag	To find out what was happening to me, self-diagnose me	No	0
		Yes	1
Sit_equal	To meet people who were going through the same situation as my	No	0
		Yes	1
Tto_dif	To search for different treatment options	No	0
		Yes	1
None_ant	None of the above	No	0
		Yes	1
Comments_1	Another Reason:
Comments_on_consultation	Did you mention in the consultation with the doctor who requested this exam, that you would search the internet for additional information?	Blank
		No	0
		Yes	1
Case_not_problematic	If you didn't mention it, why didn't you - I found the internet information problematic, I didn't trust you, so I didn't say anything to the doctor.	Blank
		Signposted	1
Case_no_paper_pct	I don't think it's the patient's role to say anything about the disease or treatment with the doctor.	Blank
		Signposted	1
Case_not_generalist	I consider that the information I sought on the internet was just generalist, more to understand what my doctor was talking about	Blank
		Signposted	1
Case_not_confrontation	The doctor might not like it, didn't want to look like he was confronting	Blank
		Signposted	1
Case_great	My doctor is great, for sure knows everything I read and thought it was not necessary to comment	Blank
		Signposted	1
None_ant2	None of the above	Blank
		Signposted	1
Internet_quality	Regarding the quality of the information that is on the Internet, you consider it:	Good quality	1
		Medium quality	2
		Poor quality	3
Reliable_internet	How reliable do you consider the information that is on the internet?	Very reliable	1
		Reliable	2
		Unreliable	3
		Very Unreliable	4
Find_info_internet	You consider that finding reliable information on the Internet is:	Very easy	1
		Easy	2
		Difficult	3
		Very Difficult	4
Case_procedure	If you have searched the internet for information about the procedure, this information has left you:	Much more confident to do the procedure	1
		More confident to do the procedure	2
		It hasn't changed my confidence to do the procedure	3
		Less confident to do the procedure	4
		Much less confident to do the procedure	5
Result_qnt_time	About the result of this exam you will do: Do you think the result of this exam will come out in about how long?	Blank
		Soon after finishing the procedure, I will wait in the hospital and still take the exam home	1
		In less than 2 weeks	2
		In more than 2 weeks	3
Who_result	Who do you think will analyze your scan under the microscope?	Blank
		My doctor, the one who ordered the exam	1
		A radiologist, who I will meet when i do the procedure	2
		A doctor I don't know, a pathologist	3
		A laboratory technician	4
Because_not_internet	Why didn't you search the internet for information about the procedure?	Blank
		I did not consider the research necessary, because I trust the indication of my doctor	1
		I didn't have time, but I wish I had done an internet search;	2
		I don't trust the information on the internet	3
		I am afraid/afraid of the information I might find on the internet.	4
Need_procedure	How do you consider the need for the procedure to which you will undergo?	Blank
		Much needed, I'm sure it was correctly indicated for me	1
		Necessary, although i still have some doubts about the indication of the procedure	2
		Little needed	3
Search_internet_before	You would say that internet research, before some invasive image-guided procedure proposed by a doctor, is:	Blank
		Indispensable, everyone should consult it before accepting an invasive procedure	1
		Important but expendable, the doctor's indication should prevail over any information found on the internet, as it is not always reliable	2
		totally expendable, search the internet would only confuse me and general unnecessary questions	3
Pain	How would you rate the pain you felt during the procedure:	0 - 0 felt no pain	0
		1	1
		2	2
		3	3
		4	4
		5 - Felt Moderate Pain	5
		6	6
		7	7
		8	8
		9	9
		10 - Worst pain of life	10
Expectation	Regarding your expectation of what the procedure would look like, do you think it was:	It was better than expected	1
		It was the same as expected	2
		It was worse than expected	3
Comments_2	Any additional comments?
US_PAAF	PAAF	No
		Yes, a	1
		Yes, two	2
		Yes, three	3
PAAF_described	PAAF descriminada	No
		Thyroid PAAF	1
		Axillary Lymph node PAAF	2
Others_US		PNAB Cervical Lymph node	3
		Rool Mama	4
		PAAF Mama	5
		PAAF Soft Parts - Finger	6
		PaAF Parotid	7
US_Core	Core	No
		Yes, a	1
		Yes, two	2
		Yes, three	3
Core_described	Core descriminada	No
		Core Mama	1
		Bx Prostate	2
		Core Lymph node	3
		Bx Liver	5
Others_US	Other ultrasound procedures not categorized	None
		Drainage Collection	1
		Mamotomia	2
		Core Soft Parts - Lower Limb	3
Underfilled	Poorly completed questionnaire?	No
		Yes	1
Case_not_problematic
Case_no_paper_pct
Case_not_generalist
Case_not_confrontation
Case_great
